# Supplementary material for: The role of gadolinium in magnetic resonance imaging for early prostate cancer diagnosis: A diagnostic accuracy study
Source: PLoS One. 2019 Dec 23;14(12):e0227031. doi: 10.1371/journal.pone.0227031 (PMC6927639; doi:10.1371/journal.pone.0227031)
Supplement: S1 File — Sheet 1 “Raw Data”. Data arranged in columns. (A) patient index, (B) distance between mpMRI and biopsy in days, (C) patient age in years rounded up to the closest integer (D) prostate zone encoding, p for peripheral and z for transitional lesions, (E) MRI field strength in T, (F) lesion size as the maximal diameter in paraaxial sections, in mm, (G) Apparent Diffusion Coefficient in mm2/s x 10−6. (H) PIRADS T2-w score (I) PIRADS DWI score, (J) PIRADS DCE score (according to PIRADS version 1) (K) PIRADS v1 total score (L) PIRADS v2 total score. (M) number of biopsy probes (N) Gleason score (O) Gleason a or b (P) Histology index: 1 = prostate cancer, PCa; 2 = prostatitis; 3 = benign prostate hyperplasia; 4 = prostate tissue without pathology; 6 = periprostatic tissue; 7 = Atypical Small Acinar Proliferation. Sheet 2 “PIRADS v2 DCE”. Data arranged in columns. Dynamic Contrast Enhancement (DCE) score according to PIRADS v2 criteria, 1 = negative and 2 = positive. (A) patient index for peripheral zone lesions (B) DCE PIRADSv2 score for peripheral zone lesions, (C) patient index for transitional zone lesions (B) DCE PIRADSv2 score for transitional zone lesions. (XLSX) [file pone.0227031.s006.xlsx]

## Sheet: Raw Data
Patient index	Time between mpMRI and Biopsy (days)	Age (years)	Prostate zone(p=peripheral, z=transitional)	MR-Scanner field strength (T)	Size (maximal diameter paraaxial in mm)	ADC (mm2/s x 10^-6)	PIRADS T2-w Score	PIRADS DWI Score	PIRADS DCE score (V1)	PIRADS V1	PIRADS V2	Number of biopsy probes	Gleason score	a / b	Histology		% 1 = PCa
44	20	68	z	3	7	546	5	5	5	5	4	2	7	a	1		% 2 = Prostatitis
44	20	68	p	3	10	756	5	5	5	5	5	2	7	b	1		% 3 = Benign prostate hyperplasy
46	13	63	p	3	15	1440	4	3	4	4	4	3	6		1		% 4 = Prostate tissue without pathology
46	13	63	p	3	18	1659	4	3	4	4	4	3	0		7		% 6 = periprostatic tissue
48	14	71	z	3	8	1194	5	4	5	5	4	2			4		% 7 = ASAP
48	14	71	z	3	9	1044	4	4	4	4	4	2			4
49	20	66	z	3	14	794	5	5	5	5	4	2	6		1
49	20	66	p	3	23	1373	5	3	4	4	4	2	6		1
50	22	64	p	3	12	1195	4	3	5	4	4	2	0		7
50	22	64	z	3	15	1063	4	3	1	3	5	2			2
39	47	64	p	3	5	1461	4	4	3	4	4	3	5		1
39	47	64	z	3	10	1345	4	4	3	4	4	3	5		1
52	6	53	p	3	15	850	5	5	5	5	5	3	8		1
52	6	53	p	3	19	1615	2	3	3	5	4	2			6
53	26	78	z	3	18	1306	5	5	3	5	5	4	9		1
54	23	71	p	3	11	1804	4	4	4	4	4	2			4
54	23	71	p	3	17	1490	5	4	4	5	4	2			4
55	24	60	z	3	19	889	5	5	5	5	5	3	6		1
56	9	58	p	3	23	1556	5	4	3	4	4	2	6		1
56	9	58	p	3	26	1516	4	4	3	4	4	2			4
57	9	70	p	3	7	1225	5	4	4	5	4	2	7	a	1
58	37	54	p	3	11	1546	4	4	3	4	4	3			4
59	22	51	z	3	28	467	5	4	5	5	5	3	6		1
60	35	52	p	3	12	1565	3	3	5	4	4	4			4
61	35	51	p	3	5	1272	4	4	3	4	4	3	6		1
62	14	52	p	3	21	1036	2	5	5	4	5	4			4
63	20	57	p	3	9	1545	4	3	3	4	3	4			3
64	19	60	p	3	16	933	5	5	3	5	5	2	6		1
66	44	69	z	3	21	1402	2	4	5	4	2	2			4
67	0	54	z	3	57	617	5	5	3	5	5	2	6		1
68	20	73	z	3	32	631	5	5	5	5	5	1	6		1
69	66	69	z	3	34	797	5	5	3	5	5	3	6		1
70	34	57	z	3	14	1093	3	4	1	3	3	3			3
71	19	58	z	3	10	828	4	4	4	4	4	1			2
71	19	58	z	3	25	1056	3	3	4	4	3	3			4
72	33	57	z	3	29	806	5	5	5	5	5	3	6		1
74	23	79	z	3	17	425	5	5	5	5	5	1	7	a	1
75	143	71	z	3	13	1415	5	4	5	5	4	3			4
76	49	65	p	3	30	1053	5	4	3	4	4	3	6		1
77	28	77	p	3	16	571	5	5	5	5	5	2	6		1
78	46	67	p	3	15	1668	4	4	5	5	4	2			3
79	15	47	p	3	12	1673	4	5	3	4	5	3			3
80	61	70	p	3	8	808	4	4	5	5	4	3			3
81	28	64	z	3	12	931	4	4	5	5	4	3			4
82	114	72	p	3	15	549	5	5	5	5	5	2	9		1
83	21	62	p	3	16	757	5	5	5	5	5	4	7	a	1
83	21	62	z	3	17	824	5	4	5	5	5	4	7	a	1
84	34	53	p	3	14	1554	5	4	4	5	4	3	6		1
85	19	61	z	3	10	1382	4	4	4	4	4	2			4
85	19	61	p	3	15	1510	4	4	4	4	4	2			4
86	61	54	p	3	15	526	5	5	4	5	5	3	8		1
87	22	75	z	3	8	1317	5	4	4	5	4	2			4
87	22	75	z	3	18	1260	5	4	5	5	5	2			4
88	20	60	p	3	20	1453	4	3	3	4	3	2	0		7
88	20	60	p	3	20	1545	5	4	5	5	4	3	0		7
89	28	64	z	3	10	1329	4	4	5	5	4	3			4
90	20	73	p	3	10	1218	5	5	5	5	5	3	6		1
91	1	74	z	3	40	911	5	3	5	5	5	3	0		7
92	37	63	z	3	12	1186	5	4	5	5	4	2			3
92	37	63	p	3	13	1066	5	4	4	5	4	3			3
93	50	53	p	3	5	1003	5	4	5	5	4	3	8		1
94	83	70	z	3	13	1358	5	3	5	5	4	4	0		7
96	32	65	z	3	22	1381	5	3	3	4	5	2			2
96	32	65	z	3	24	1302	5	5	5	5	5	1			2
97	20	58	p	3	14	1359	4	4	5	5	4	2			2
98	13	68	p	3	23	653	4	4	5	5	4	3	7	b	1
99	19	64	p	3	26	1497	5	5	5	5	5	4	0		7
101	55	71	p	3	25	945	5	3	5	5	4	4	6		1
102	35	74	p	3	9	1063	4	4	3	4	4	1			3
102	35	74	z	3	13	1176	4	3	3	4	4	1			3
102	35	74	z	3	9	1060	4	4	3	4	4	1			2
103	34	81	z	1.5	12	1120	3	5	4	4	4	4			3
104	21	73	z	3	18	1356	5	3	5	5	5	2			2
104	21	73	z	3	20	1383	5	3	5	5	4	2			2
105	35	56	p	3	6	1030	3	4	4	4	4	2	0		7
105	35	56	p	3	10	1491	4	4	4	4	4	2			3
106	43	66	z	3	18	990	4	5	4	5	5	3			2
107	56	53	z	3	8	1273	4	3	3	4	4	2			3
107	56	53	z	3	15	1473	3	3	1	3	3	2			3
108	20	61	z	3	11	1315	4	4	4	4	4	3	5		1
108	20	61	z	3	15	1119	4	4	5	5	5	3	5		1
109	34	67	p	1.5	8	1023	4	4	4	4	4	2			3
110	72	69	z	3	10	896	4	3	4	4	4	2			2
110	72	69	z	3	10	855	4	3	4	4	4	2			2
111	7	73	z	3	11	1291	3	3	4	4	3	2			3
111	7	73	z	3	25	1397	4	4	4	4	5	2			3
112	100	67	z	3	12	986	4	4	4	4	4	2			2
112	100	67	z	3	15	930	4	4	4	4	5	2			2
112	100	67	z	3	16	896	5	4	4	5	5	2			2
113	8	64	p	3	14	685	4	5	5	5	5	3	7	a	1
114	23	64	z	3	10	962	5	5	5	5	4	3	6		1
115	32	69	z	3	12	653	5	5	5	5	4	2	7	b	1
116	29	77	z	3	10	737	4	4	4	4	4	4	8		1
117	19	65	z	3	15	828	5	5	5	5	5	2			3
118	17	64	z	1.5	10	609	4	4	4	4	4	2	7	b	1
118	17	64	p	1.5	11	623	4	4	4	4	4	2	6		1
120	7	58	z	3	9	814	4	4	4	4	4	2			2
120	7	58	p	3	12	999	4	4	4	4	4	2	0		7
121	22	63	z	3	10	1272	3	4	4	4	3	3			3
122	17	76	p	3	8	701	5	5	4	5	5	3	8		1
123	12	66	z	3	7	1122	5	5	5	5	4	2	7	a	1
123	12	66	z	3	14	1329	4	5	5	5	4	2	7	a	1
124	27	62	z	3	9	755	4	5	3	4	4	2	7	a	1
124	27	62	z	3	10	716	5	5	4	5	4	2	7	a	1
125	12	80	p	3	13	780	4	4	0	3	4	3	7	a	1
126	32	67	z	3	8	1067	4	3	5	4	4	2			3
126	32	67	z	3	12	914	4	4	5	5	4	2			3
127	13	63	z	3	25	900	5	4	5	5	5	3	9		1
128	74	65	z	3	13	916	4	3	5	4	4	3			4
129	36	61	z	3	10	722	5	4	2	4	4	3			4
130	57	60	p	3	10	1076	5	5	5	5	5	2	7	a	1
130	57	60	p	3	7	534	5	5	1	4	5	2	6		1
131	28	74	z	3	15	680	4	4	5	5	5	2	0		7
132	82	68	p	3	12	850	4	4	4	4	4	3	7	a	1
132	82	68	z	3	7	801	5	4	2	4	4	2			4
133	29	66	z	3	13	750	5	4	2	4	4	3	7	b	1
134	10	56	p	3	12	785	3	3	5	4	4	3			3
135	15	63	p	3	16	910	4	4	3	4	4	3			6
136	48	75	z	3	10	1223	5	5	0	4	5	3			2
137	21	60	z	3	15	975	4	2	5	4	2	3			2
138	27	76	p	3	17	600	5	5	5	5	5	3	7	a	1
139	22	65	z	3	10	903	5	4	3	4	4	2	6		1
139	22	65	z	3	15	516	5	4	1	4	5	2	6		1
140	21	59	z	3	15	769	5	5	5	5	5	3	7	b	1
141	32	58	z	3	10	854	4	4	4	4	4	2			3
141	32	58	z	3	11	754	4	5	4	5	5	2			3
142	107	64	p	3	13	875	4	4	4	4	4	3	6		1
143	50	60	p	3	15	458	5	4	4	5	4	3	8		1
144	21	65	z	3	13	742	5	4	4	5	4	3			3
145	42	76	z	3	10	1012	3	4	5	4	3	2			3
145	42	76	z	3	30	900	3	4	3	4	3	2			3
146	74	54	p	3	30	876	4	4	4	4	4	3			2
148	16	62	z	3	8	890	4	4	5	5	4	2	7	a	1
148	16	62	p	3	15	795	5	5	5	5	5	2	7	a	1
149	57	68	z	3	8	567	5	4	5	5	4	3	7	b	1
150	112	57	p	3	9	630	5	4	4	5	4	3	7	b	1
151	46	73	p	3	8	984	4	5	5	5	5	4	7	b	1
152	13	61	z	3	10	1007	5	4	4	5	4	2	8		1
153	15	71	z	3	10	747	4	4	4	4	4	2	7	b	1
154	7	58	p	3	10	920	4	3	3	4	3	1			2
155	34	59	z	3	11	969	4	4	5	5	4	4	0		7
156	22	59	z	3	8	738	4	5	3	4	4	3	7	b	1
156	22	59	p	3	15	1207	4	4	5	5	4	2			2
158	9	47	p	3	17	637	4	3	1	3	3	2			2
159	20	66	z	3	13	730	4	4	3	4	4	3			3
80	54	72	p	3	12	562	5	5	2	4	5	3			3
161	36	72	p	3	17	612	5	4	5	5	5	3	9		1
162	29	65	z	3	22	668	5	5	5	5	5	2	7	a	1
162	29	65	p	3	19	848	5	5	5	5	5	2	9		1
163	17	62	z	3	10	932	4	4	4	4	4	3			2
164	9	62	p	3	16	614	5	5	5	5	5	3	7	a	1
165	90	56	p	3	11	1088	4	5	4	5	5	2	0		7
165	90	56	z	3	13	896	3	3	3	3	3	1			3
167	37	56	p	3	6	751	4	4	4	4	4	3			2
168	13	62	z	3	10	1111	3	5	5	5	4	3			2
169	179	49	z	3	15	744	4	3	3	4	5	3			2
170	54	74	p	3	12	594	5	5	5	5	5	1	9		1
171	21	61	z	3	8	663	4	4	2	4	4	3			4
172	50	53	p	3	7	655	4	4	2	4	4	2			1
172	50	53	z	3	15	559	4	4	5	5	4	2	6		1
173	21	76	p	1.5	10	658	5	5	4	5	5	2	7	b	1
174	7	61	z	3	12	723	4	4	5	5	4	3			3
175	27	73	p	1.5	10	665	4	4	2	4	4	4	7	b	1
175	27	73	p	1.5	9	644	5	4	5	5	4	2	6		1
176	36	69	z	3	17	414	5	4	5	5	5	3	7	b	1
177	28	79	z	3	10	962	5	4	5	5	4	2	7	a	1
178	118	69	z	3	13	542	4	4	4	4	4	3	7	b	1
179	46	63	z	3	6	784	4	4	4	4	4	2	0		7
180	18	72	z	3	7	871	4	3	4	4	4	2			4
181	8	64	p	3	10	670	5	4	4	5	4	3	7	b	1
182	98	63	z	1.5	8	912	4	4	5	5	4	2	7	a	1
182	98	63	z	1.5	15	968	4	5	5	5	5	2	7	a	1
182	98	63	z	1.5	10	864	4	4	5	5	4	2	0		7
183	162	64	z	1.5	8	1172	3	4	5	4	3	3	0		7
184	9	61	z	3	11	826	4	4	5	5	4	2	0		7
185	67	59	z	3	12	854	3	3	4	4	3	3			4
186	30	67	z	3	9	720	4	4	1	3	4	3			2
187	14	66	p	3	11	1057	5	4	5	5	4	2	7	b	1
187	14	66	z	3	12	849	3	4	4	4	4	2			2
188	150	74	p	1.5	15	759	5	4	4	5	4	3	9		1
189	23	64	p	3	11	1477	4	4	5	5	4	3	7	b	1
190	14	58	z	3	18	438	5	5	5	5	5	2	6		1
191	10	71	z	3	23	523	5	5	5	5	5	3	7	b	1
192	157	59	p	3	12	864	5	4	4	5	4	2	0		7
193	7	62	z	3	7	959	4	3	4	4	4	1	10		1
193	7	62	p	3	10	658	4	4	5	5	4	1	10		1
194	42	55	z	3	10	775	3	4	4	4	3	3			3
195	19	51	p	3	7	1085	4	5	4	5	5	2	7	a	1
195	19	51	z	3	15	613	4	5	4	5	5	2	6		1
196	48	69	z	3	11	790	4	4	4	4	4	3			3
197	40	62	z	3	7	586	2	5	5	4	2	2	0		7
198	37	62	z	3	13	408	4	4	4	4	4	3	7	a	1
200	27	67	z	3	23	650	4	5	2	4	5	3	7	b	1
201	17	57	p	3	8	630	4	5	5	5	4	3	7	a	1
202	43	54	p	3	8	455	4	5	5	5	4	3			3
203	25	66	z	3	12	418	4	4	4	4	4	2			2
203	25	66	p	3	14	813	4	4	4	4	4	2	0		7
204	15	55	p	3	7	602	4	4	4	4	4	3	7	b	1
204	15	55	p	3	8	700	4	4	4	4	4	2	7	b	1
205	42	57	p	3	21	757	5	5	4	5	5	2	7	b	1
206	27	71	p	3	8	621	4	4	4	4	4	2			2
206	27	71	p	3	16	463	5	5	5	5	5	2	8		1
131	13	75	z	3	12	775	5	4	4	5	4	1			7
131	13	75	z	3	19	409	5	4	5	5	5	1			7
208	22	64	p	3	8	1140	5	4	5	5	4	3	7	b	1
117	18	67	z	3	18	677	4	4	3	4	4	2			2
211	337	71	p	3	22	588	5	5	5	5	5	3	7	b	1
212	27	63	z	3	18	637	4	4	5	5	5	2			2
213	11	58	z	3	18	620	3	4	1	3	4	2			2
214	103	58	z	3	12	1640	4	4	4	4	4	2			3
80	39	73	z	3	9	700	4	5	1	4	4	2	8		1
80	39	73	p	3	14	450	5	5	5	5	5	3	8		1
217	22	67	p	3	10	732	4	4	5	4	4	2			2
218	13	55	z	3	10	714	5	4	5	5	4	2			3
219	12	50	z	3	8	700	4	4	3	4	4	2	7	a	1
220	98	74	p	3	16	640	5	5	2	4	5	3	7	a	1
220	98	74	z	3	12	590	4	5	3	4	4	2			4
221	79	71	p	3	27	656	5	4	3	4	4	3			4
222	25	51	p	3	17	813	4	5	5	5	5	2	7	a	1
223	56	74	z	3	13	519	5	5	4	5	5	2	6		1
223	56	74	p	3	25	600	5	5	4	5	5	2			7
224	41	70	p	3	10	1790	4	4	4	4	4	3			2
225	13	51	z	3	22	660	4	4	4	4	4	2			2
226	43	64	z	3	8	566	4	4	4	4	4	4	6		1
227	23	67	z	3	7	998	4	5	4	4	4	3			7
229	37	66	p	3	6	1076	5	4	4	5	5	2	6		1
230	28	70	z	3	12	400	5	5	4	5	4	3	7	b	1
230	28	70	z	3	10	551	4	5	3	4	4	2			3
231	38	78	p	3	9	729	4	4	3	4	4	4	7	b	1
232	35	75	p	3	8	800	4	4	3	3	4	2			3
232	35	75	p	3	10	900	4	4	4	4	4	2			3
233	38	54	p	3	12	881	4	4	4	4	4				7
234	26	63	z	3	9	573	4	4	4	4	4	2			2
234	26	63	z	3	10	603	4	4	4	4	4	2			2
236	15	72	p	3	25	680	5	5	4	5	5	3	6		1
237	56	56	p	3	8	900	3	3	4	4	3	2			3
237	56	56	z	3	10	689	3	3	4	4	3	2			4
238	51	65	z	3	7	986	3	3	3		3	1			4
238	51	65	z	3	9	977	3	3	3		3	2			2
239	22	75	p	3	13	569	5	4	4		4	3	7	b	1
240	91	66	z	3	20	617	5	4	4		5	3	6		1
241	80	67	z	3	6	600	4	3	3		4	2			7
242	27	74	z	3	21	639	4	4	2		4	2			4
243	31	56	z	3	13	920	3	4	4		4	2			2
244	13	53	z	3	18	872	4	3	3		4	2			2
245	24	62	z	3	6	366	4	3	3		4	2			2
245	24	62	z	3	7	677	5	4	4		5	1			7
246	57	73	z	3	6	700	3	4	5		4	2			2
246	57	73	z	3	9	800	3	4	4		4	2			2
247	27	63	z	3	9	794	4	3	1		4	2			4
248	17	54	p	1.5	12	730	4	4	4		4	2			7
249	164	63	z	3	15	608	4	3	1		4	2			2
250	127	65	z	3	13	800	4	4	4			3			4
251	54	55	p	1.5	17	600	5	4	1		5	2			3
251	54	55	p	1.5	6	650	4	4	1		4	2	6		1
252	11	52	z	3	20	750	4	4	4		4	2			2
253	112	74	z	3	20	750	5	4	5		5	3	7	a	1
254	17	63	z	3	14	753	4	4	3		4	2			2
254	17	63	z	3	12	842	4	4	3		4	2			2
255	31	60	z	3	10	933	4	5	3		4	2			2
255	31	60	z	3	14	843	4	5	4		4	2			2
257	50	64	z	3	6	766	3	4	4		4	2			2
257	50	64	z	3	9	906	3	4	4		4	2			2
258	41	69	z	3	12	973	3	3	3		4	1			4
258	41	69	z	3	12	1237	4	4	3		4	3			4
259	20	72	z	3	15	300	5	5	1		5	4			7
260	128	64	p	3	15	1114	4	4	4		4	2			2
261	23	58	p	3	25	691	4	4	4		4	1	7	b	1
262	99	60	z	3	10	476	4	3	3		4	2			7
263	56	55	z	3	12	938	4	4	3		4	2			4
264	39	72	p	3	19	726	5	4	3		4	2	9		1
264	39	72	z	3	20	654	5	4	3		5	2	7	b	1
265	165	58	z	3	7	1036	4	4	1		4	2			7
266	31	79	p	3	30	526	5	5	5		5	3	8		1
267	23	62	p	3	17	716	5	5	5		5	2	7	b	1
268	26	65	z	3	16	636	5	5	4		5	2	7	a	1
269	28	64	z	3	20	760	5	5	4		5	2			2
270	70	72	p	3	15	524	5	5	5		5	2	7	b	1
271	29	74	z	3	28	637	5	5	4		5	3	7	a	1
272	11	67	z	3	13	720	4	5	4		4	2	7	a	1
272	11	67	p	3	5	1088	4	4	3		4	2			7
273	127	63	z	3	20	504	5	5	4		5	2	7	a	1
274	14	66	z	3	14	901	4	4	3		4	3			2
275	67	56	p	3	14	1198	4	4	3		4	3			2
276	24	68	z	3	12	1013	4	4	4		4	2			2
276	24	68	z	3	20	1106	5	5	4		5	1			2

## Sheet: DCE PIRADSv2
INDEX,PZ	DCE 1=neg 2=Pos	INDEX,TZ	DCE 1=neg 2=Pos
44	2	44	2
46	2	48	2
46	2	48	2
49	2	49	2
50	2	50	1
39	1	39	1
52	2	53	1
52	1	55	2
54	2	59	2
54	2	66	2
56	1	67	1
56	1	68	2
57	2	69	1
58	1	70	1
60	2	71	2
61	1	71	2
62	2	72	2
63	1	74	2
64	1	75	2
76	1	81	2
77	2	83	2
78	2	85	2
79	1	87	2
80	2	87	2
82	2	89	2
83	2	91	2
84	2	92	2
85	2	94	2
86	2	96	1
88	1	96	2
88	2	102	1
90	2	102	1
92	2	103	2
93	2	104	2
97	2	104	2
98	2	106	2
99	2	107	1
101	2	107	1
102	1	108	2
105	2	108	2
105	2	110	2
109	2	110	2
113	2	111	2
118	2	111	2
120	2	112	2
122	2	112	2
125	1	112	2
130	2	114	2
130	1	115	2
132	2	116	2
134	2	117	2
135	1	118	2
138	2	120	2
142	2	121	2
143	2	123	2
146	2	123	2
148	2	124	1
150	2	124	2
151	2	126	2
154	1	126	2
156	2	127	2
158	1	128	2
80	1	129	1
161	2	131	2
162	2	132	1
164	2	133	1
165	2	136	1
167	2	137	2
170	2	139	1
172	1	139	1
173	2	140	2
175	1	141	2
175	2	141	2
181	2	144	2
187	2	145	2
188	2	145	1
189	2	148	2
192	2	149	2
193	2	152	2
195	2	153	2
201	2	155	2
202	2	156	1
203	2	159	1
204	2	162	2
204	2	163	2
205	2	165	1
206	2	168	2
206	2	169	1
208	2	171	1
211	2	172	2
80	2	174	2
217	2	176	2
220	1	177	2
221	1	178	2
222	2	179	2
223	2	180	2
224	2	182	2
229	2	182	2
231	1	182	2
232	1	183	2
232	2	184	2
233	2	185	2
236	2	186	1
237	2	187	2
239	2	190	2
248	2	191	2
251	1	193	2
251	1	194	2
260	2	195	2
261	2	196	2
264	1	197	2
266	2	198	2
267	2	200	1
270	2	203	2
272	1	131	2
275	1	131	2
		117	1
		212	2
		213	1
		214	2
		80	1
		218	2
		219	1
		220	1
		223	2
		225	2
		226	2
		227	2
		230	2
		230	1
		234	2
		234	2
		237	2
		238	1
		238	1
		240	2
		241	1
		242	1
		243	2
		244	1
		245	1
		245	2
		246	2
		246	2
		247	1
		249	1
		250	2
		252	2
		253	2
		254	1
		254	1
		255	1
		255	2
		257	2
		257	2
		258	1
		258	1
		259	1
		262	1
		263	1
		264	1
		265	1
		268	2
		269	2
		271	2
		272	2
		273	2
		274	1
		276	2
		276	2
